# Supplementary material for: Small Molecule Compounds Identified from Mixture-Based Library Inhibit Binding between Plasmodium falciparum Infected Erythrocytes and Endothelial Receptor ICAM-1
Source: Int J Mol Sci. 2021 May 26;22(11):5659. doi: 10.3390/ijms22115659 (PMC8198633; doi:10.3390/ijms22115659)
Supplement: Supplementary file 1 [file ijms-22-05659-s001.zip]

Archive with 1 entries (1 files):
- ijms-1221657-supplementary.pdf
